# Supplementary material for: Feasibility of controlling hookworm infection through preventive chemotherapy: a simulation study using the individual-based WORMSIM modelling framework
Source: Parasit Vectors. 2015 Oct 22;8:541. doi: 10.1186/s13071-015-1151-4 (PMC4618856; doi:10.1186/s13071-015-1151-4)
Supplement: Additional file 2: — Zip archive containing the JAVA-based WORMSIM modelling framework (version 2.58Ap9), including example input files (XML) for hookworm transmission and detailed documentation of the XML schema for input files. The contents of this zip archive are licensed under the Creative Commons Attribution-NonCommercial-NoDerivatives 4.0 International License. To view a copy of this license, visit http://creativecommons.org/licenses/by-nc-nd/4.0/ or send a letter to Creative Commons, PO Box 1866, Mountain View, CA 94042, USA. By opening Additional File X, you agree to the aforementioned license. You are free to use and share (copy and redistribute the material in any medium or format) the material contained within Additional File 4 under the following terms: Attribution — You must give appropriate credit, provide a link to the license, and indicate if changes were made. You may do so in any reasonable manner, but not in any way that suggests the licensor endorses you or your use. NonCommercial — You may not use the material for commercial purposes. NoDerivatives — If you remix, transform, or build upon the material, you may not distribute the modified material. (ZIP 5.69 MB) [file 13071_2015_1151_MOESM2_ESM.zip]

Archive with 34 entries (31 files):
- wormsim-2.58Ap9/
- wormsim-2.58Ap9/.DS_Store
- __MACOSX/
- __MACOSX/wormsim-2.58Ap9/
- __MACOSX/wormsim-2.58Ap9/._.DS_Store
- wormsim-2.58Ap9/avg.bat
- __MACOSX/wormsim-2.58Ap9/._avg.bat
- wormsim-2.58Ap9/avg.sh
- __MACOSX/wormsim-2.58Ap9/._avg.sh
- wormsim-2.58Ap9/colt.jar
- __MACOSX/wormsim-2.58Ap9/._colt.jar
- wormsim-2.58Ap9/example_STH.xml
- __MACOSX/wormsim-2.58Ap9/._example_STH.xml
- wormsim-2.58Ap9/license.txt
- __MACOSX/wormsim-2.58Ap9/._license.txt
- wormsim-2.58Ap9/readme.txt
- __MACOSX/wormsim-2.58Ap9/._readme.txt
- wormsim-2.58Ap9/run.bat
- __MACOSX/wormsim-2.58Ap9/._run.bat
- wormsim-2.58Ap9/run.sh
- __MACOSX/wormsim-2.58Ap9/._run.sh
- wormsim-2.58Ap9/test.bat
- __MACOSX/wormsim-2.58Ap9/._test.bat
- wormsim-2.58Ap9/test.sh
- __MACOSX/wormsim-2.58Ap9/._test.sh
- wormsim-2.58Ap9/wormsim-schema-documentation.pdf
- __MACOSX/wormsim-2.58Ap9/._wormsim-schema-documentation.pdf
- wormsim-2.58Ap9/wormsim.jar
- __MACOSX/wormsim-2.58Ap9/._wormsim.jar
- wormsim-2.58Ap9/wormsim.xsd
- __MACOSX/wormsim-2.58Ap9/._wormsim.xsd
- wormsim-2.58Ap9/wormsim2.log
- __MACOSX/wormsim-2.58Ap9/._wormsim2.log
- __MACOSX/._wormsim-2.58Ap9
