# Supplementary material for: Feasibility of controlling hookworm infection through preventive chemotherapy: a simulation study using the individual-based WORMSIM modelling framework
Source: Parasit Vectors. 2015 Oct 22;8:541. doi: 10.1186/s13071-015-1151-4 (PMC4618856; doi:10.1186/s13071-015-1151-4)
Supplement: Additional file 2: — Zip archive containing the JAVA-based WORMSIM modelling framework (version 2.58Ap9), including example input files (XML) for hookworm transmission and detailed documentation of the XML schema for input files. The contents of this zip archive are licensed under the Creative Commons Attribution-NonCommercial-NoDerivatives 4.0 International License. To view a copy of this license, visit http://creativecommons.org/licenses/by-nc-nd/4.0/ or send a letter to Creative Commons, PO Box 1866, Mountain View, CA 94042, USA. By opening Additional File X, you agree to the aforementioned license. You are free to use and share (copy and redistribute the material in any medium or format) the material contained within Additional File 4 under the following terms: Attribution — You must give appropriate credit, provide a link to the license, and indicate if changes were made. You may do so in any reasonable manner, but not in any way that suggests the licensor endorses you or your use. NonCommercial — You may not use the material for commercial purposes. NoDerivatives — If you remix, transform, or build upon the material, you may not distribute the modified material. (ZIP 5.69 MB) [file 13071_2015_1151_MOESM2_ESM.zip › wormsim-2.58Ap9/example_STH.xml]

<?xml version="1.0" encoding="UTF-8"?>
<wormsim.inputfile xmlns:xsi="http://www.w3.org/2001/XMLSchema-instance" xsi:noNamespaceSchemaLocation="wormsim.xsd" model="onchosim">
  <!-- general settings for HOOKWORM simulation and simulation output  -->
  <simulation start.year="1800">
    <surveillance nr.skin-snips="1" skin-snip.categories="0,1999,3999,1e6">
      <periodic.surveys>
        <start year="2004" month="0" delay="-2"/>
        <stop year="2025" month="1"/>
        <interval years="0" months="1"/>
      </periodic.surveys>
      <extra.surveys>
        <!--survey year="2006" month="7" delay="-2"/-->
        <!--survey year="2007" month="4" delay="-2"/-->
      </extra.surveys>
      <age.classes>
        <age.class age.limit="2"/>
        <age.class age.limit="5"/>
        <age.class age.limit="10"/>
        <age.class age.limit="15"/>
        <age.class age.limit="20"/>
        <age.class age.limit="30"/>
        <age.class age.limit="45"/>
        <age.class age.limit="90"/>
      </age.classes>
    </surveillance>
    <standard.population>
      <age.group age.limit="5" n.males="0" n.females="0"/>
      <age.group age.limit="10" n.males="1769" n.females="1507"/>
      <age.group age.limit="15" n.males="1739" n.females="1465"/>
      <age.group age.limit="20" n.males="1085" n.females="921"/>
      <age.group age.limit="30" n.males="1409" n.females="1738"/>
      <age.group age.limit="50" n.males="2388" n.females="2821"/>
      <age.group age.limit="90" n.males="1208" n.females="1237"/>
    </standard.population>
  </simulation>
  <demography>
    <the.reaper max.population.size="440" reap="0.1" delay="-3"/>
    <life.table>
      <survival age.limit="5" male.survival="0.804" female.survival="0.804"/>
      <survival age.limit="10" male.survival="0.772" female.survival="0.772"/>
      <survival age.limit="15" male.survival="0.760" female.survival="0.760"/>
      <survival age.limit="20" male.survival="0.740" female.survival="0.740"/>
      <survival age.limit="30" male.survival="0.686" female.survival="0.686"/>
      <survival age.limit="50" male.survival="0.509" female.survival="0.509"/>
      <survival age.limit="90" male.survival="0.000" female.survival="0.000"/>
    </life.table>
    <fertility.table delay="-4">
      <fertility age.limit="5" birth.rate="0"/>
      <fertility age.limit="10" birth.rate="0"/>
      <fertility age.limit="15" birth.rate="0"/>
      <fertility age.limit="20" birth.rate="0.109"/>
      <fertility age.limit="30" birth.rate="0.300"/>
      <fertility age.limit="50" birth.rate="0.119"/>
      <fertility age.limit="90" birth.rate="0.0"/>
    </fertility.table>
    <initial.population>
      <age.group age.limit="1" n.males="9" n.females="10"/>
      <age.group age.limit="5" n.males="29" n.females="34"/>
      <age.group age.limit="10" n.males="33" n.females="32"/>
      <age.group age.limit="15" n.males="25" n.females="24"/>
      <age.group age.limit="20" n.males="21" n.females="21"/>
      <age.group age.limit="30" n.males="35" n.females="35"/>
      <age.group age.limit="50" n.males="44" n.females="43"/>
      <age.group age.limit="90" n.males="19" n.females="20"/>
    </initial.population>
  </demography>
  <blindness>
    <treshold dist.nr="0" mean="1"/>
    <pct-life-expectancy-reduction dist.nr="0" mean="0"/>
  </blindness>
  <exposure.and.contribution>
    <environment zeta="0.528" psi="0.114558843992688"/>
    <initial.foi duration="5" foi="5"/>
    <male>
      <exposure.function fun.nr="1" a="0.1" c="1"/>
      <exposure.index dist.nr="4" p1="0.8438" min="0" max="20"/>
      <contribution.function fun.nr="1" a="0.1" c="1"/>
    </male>
    <female>
      <exposure.function fun.nr="1" a="0.1" c="1"/>
      <exposure.index dist.nr="4" p1="0.8438" min="0" max="20"/>
      <contribution.function fun.nr="1" a="0.1" c="1"/>
    </female>
  </exposure.and.contribution>
  <immunity>
    <male alpha="0" beta="1">
      <immunity.function fun.nr="0" a="1"/>
      <immunity.index dist.nr="0" min="0" max="20"/>
    </male>
    <female alpha="0" beta="1">
      <immunity.function fun.nr="0" a="1"/>
      <immunity.index dist.nr="0" min="0" max="20"/>
    </female>
  </immunity>
  <worm mf-lifespan="1" monthly.event.delay="+1">
    <lifespan dist.nr="2" mean="3" p1="2"/>
    <prepatent.period dist.nr="0" mean="0.134615384615385"/>
    <mating cycle="1" male.potential="100"/>
    <age.dependent.mf-production labda="0">
      <mf-production age.limit="0" production="1"/>
      <mf-production age.limit="10" production="1"/>
      <mf-production age.limit="20" production="0"/>
    </age.dependent.mf-production>
    <!--skin.mf-density.per.worm fun.nr="5" a="420" b="0.755" c="0"/-->
    <alt.skin.mf-density.per.worm>
      <a dist.nr="0" mean="200" p1="1"/>
      <b dist.nr="4" mean="1500" p1="50"/>
      <c dist.nr="0" mean="1" p1="1"/>
    </alt.skin.mf-density.per.worm>
    <skin.dispersal dist.nr="0" mean="1"/>
    <skin-snip.variability dist.nr="6" p1="0.4"/>
  </worm>
  <fly transmission.probability="1">
    <L1-uptake fun.nr="1" a="1" b="0" c="-1"/>
    <monthly.biting.rates relative.biting.rate="1">
      <mbr month="1" rate="1"/>
      <mbr month="2" rate="1"/>
      <mbr month="3" rate="1"/>
      <mbr month="4" rate="1"/>
      <mbr month="5" rate="1"/>
      <mbr month="6" rate="1"/>
      <mbr month="7" rate="1"/>
      <mbr month="8" rate="1"/>
      <mbr month="9" rate="1"/>
      <mbr month="10" rate="1"/>
      <mbr month="11" rate="1"/>
      <mbr month="12" rate="1"/>
    </monthly.biting.rates>
  </fly>
  <mass.treatment>
    <treatment.rounds>
      <treatment.round year="2005" month="0" coverage="0.522479485096638" delay="-1"/>
      <treatment.round year="2006" month="0" coverage="0.522479485096638" delay="-1"/>
      <treatment.round year="2007" month="0" coverage="0.522479485096638" delay="-1"/>
      <treatment.round year="2008" month="0" coverage="0.522479485096638" delay="-1"/>
      <treatment.round year="2009" month="0" coverage="0.522479485096638" delay="-1"/>
      <treatment.round year="2010" month="0" coverage="0.522479485096638" delay="-1"/>
      <treatment.round year="2011" month="0" coverage="0.522479485096638" delay="-1"/>
      <treatment.round year="2012" month="0" coverage="0.522479485096638" delay="-1"/>
      <treatment.round year="2013" month="0" coverage="0.522479485096638" delay="-1"/>
      <treatment.round year="2014" month="0" coverage="0.522479485096638" delay="-1"/>
      <treatment.round year="2015" month="0" coverage="0.522479485096638" delay="-1"/>
      <treatment.round year="2016" month="0" coverage="0.522479485096638" delay="-1"/>
      <treatment.round year="2017" month="0" coverage="0.522479485096638" delay="-1"/>
      <treatment.round year="2018" month="0" coverage="0.522479485096638" delay="-1"/>
      <treatment.round year="2019" month="0" coverage="0.522479485096638" delay="-1"/>
      <treatment.round year="2020" month="0" coverage="0.522479485096638" delay="-1"/>
      <treatment.round year="2021" month="0" coverage="0.522479485096638" delay="-1"/>
      <treatment.round year="2022" month="0" coverage="0.522479485096638" delay="-1"/>
      <treatment.round year="2023" month="0" coverage="0.522479485096638" delay="-1"/>
      <treatment.round year="2024" month="0" coverage="0.522479485096638" delay="-1"/>
    </treatment.rounds>
    <compliance fraction.excluded="0" fraction.malabsorption="0" compliance.model="0">
      <age.and.sex.specific.compliance age.limit="2" male.compliance="0" female.compliance="0"/>
      <age.and.sex.specific.compliance age.limit="5" male.compliance="1" female.compliance="1"/>
      <age.and.sex.specific.compliance age.limit="10" male.compliance="1" female.compliance="1"/>
      <age.and.sex.specific.compliance age.limit="15" male.compliance="1" female.compliance="1"/>
      <age.and.sex.specific.compliance age.limit="20" male.compliance="0" female.compliance="1"/>
      <age.and.sex.specific.compliance age.limit="30" male.compliance="0" female.compliance="1"/>
      <age.and.sex.specific.compliance age.limit="45" male.compliance="0" female.compliance="1"/>
      <age.and.sex.specific.compliance age.limit="90" male.compliance="0" female.compliance="0"/>
    </compliance>
    <treatment.effects permanent.reduction.mf-production="0" period.of.recovery="0.01" shape.parameter.recovery.function="1" fraction.killed="0.95">
      <fraction.mf.surviving dist.nr="0" mean="1.0"/>
      <treatment.effect.variability dist.nr="0" mean="1.0"/>
    </treatment.effects>
  </mass.treatment>
  <vector.control>
    <period start.year="2150" stop.year="2160" effectivity="0.95"/>
    <period start.year="2165" stop.year="2170" effectivity="0.95"/>
 </vector.control>
</wormsim.inputfile>
 
