# Supplementary material for: Feasibility of controlling hookworm infection through preventive chemotherapy: a simulation study using the individual-based WORMSIM modelling framework
Source: Parasit Vectors. 2015 Oct 22;8:541. doi: 10.1186/s13071-015-1151-4 (PMC4618856; doi:10.1186/s13071-015-1151-4)
Supplement: Additional file 2: — Zip archive containing the JAVA-based WORMSIM modelling framework (version 2.58Ap9), including example input files (XML) for hookworm transmission and detailed documentation of the XML schema for input files. The contents of this zip archive are licensed under the Creative Commons Attribution-NonCommercial-NoDerivatives 4.0 International License. To view a copy of this license, visit http://creativecommons.org/licenses/by-nc-nd/4.0/ or send a letter to Creative Commons, PO Box 1866, Mountain View, CA 94042, USA. By opening Additional File X, you agree to the aforementioned license. You are free to use and share (copy and redistribute the material in any medium or format) the material contained within Additional File 4 under the following terms: Attribution — You must give appropriate credit, provide a link to the license, and indicate if changes were made. You may do so in any reasonable manner, but not in any way that suggests the licensor endorses you or your use. NonCommercial — You may not use the material for commercial purposes. NoDerivatives — If you remix, transform, or build upon the material, you may not distribute the modified material. (ZIP 5.69 MB) [file 13071_2015_1151_MOESM2_ESM.zip › wormsim-2.58Ap9/readme.txt]

wormsim-2 v2.58Ap9 (Mar 20, 2015)

Specify in the inputfile either:
    <skin.mf-density.per.worm fun.nr="1" a="7.6" c="-1"/>
or (see v258Ap9_STH_sat_fn.xml):
    <alt.skin.mf-density.per.worm>
            <a dist.nr="4" mean="1" p1="0.5"/>
            <b dist.nr="4" mean="1" p1="0.5"/>
            <c dist.nr="0" mean="1"/>
    </alt.skin.mf-density.per.worm>
In the latter case, the following formula is used to calculate sl(t) as a 
function of el(t), a, b and c:
 sl(t) = c * b * a * el(t) / (a*el(t)+b)

Note that the new saturating function for sl(t) is equivalent to the well-known equation 
Michaelis-Menten equation for enzyme kinetics: V = Vmax * [S] / (Km + [S])
(with Vmax = b*c and Km=b/a)

wormsim-2 v2.58Ap8 (Mar 19, 2015)
* modified as follows
  lu(m)_res=lu(m)_in+psi*(lu)(m-1)_res
  lr(m)    =lu(m)_res*zeta*v
* lines in mf log now contain: 
  seed year mf+ mf5+ w+ N aNmf aNmf20 N20 CMFL

wormsim-2 v2.58Ap7b (Mar 5, 2015)
* fixed bug in zeta and psi effects
  implemented:
  lu(m)_res=lu(m)_in+(1-zeta)*psi*(lu)(m-1)_res
  lr(m)    =lu(m)_res*zeta*v

wormsim-2 v2.58Ap7 (Mar 4, 2015)
* STH: added zeta and psi
* option to define skin snip categories
* see v258Ap7_test_1.xml

wormsim-2 v2.58Ap6 (Feb 25, 2015)
* lines in mf log now contain: seed year mf+ w+ N aNmf20 N20 CMFL

wormsim-2 v2.58Ap5 (Feb 18, 2015)
* STH extensions:

  renamed the <exposure> element to <exposure.and.contribution> and included a
  contribution function for age dependent contribution and an optional element 
  contribution index.

    <exposure.and.contribution>
        <initial.foi duration="7.5" foi="4.0"/>
        <male>
            <exposure.function fun.nr="1" a="0.05" c="1"/>
            <exposure.index dist.nr="4" min="0" max="20" p1="3.865"/>
            <contribution.function fun.nr="1" a="0.05" c="1"/>
        </male>
        <female>
            <exposure.function fun.nr="1" a="0.035" c="0.7"/>
            <exposure.index dist.nr="4" min="0" max="20" p1="3.865"/>
            <contribution.function fun.nr="1" a="0.035" c="1"/>
        </female>
    </exposure.and.contribution>

  add labda to age.dependent.mf-production to allow for density dependence of mf production
  the default value is 0 (also when labda attribute is omitted):

        <age.dependent.mf-production labda="0">
   

wormsim-2 v2.58Ap4 (Feb 12, 2015)
* added 'extra surveys' option
* added commandline option -n to suppress all output except the error log and mf log
* added mf log
* replaced definition of 'warm-up' by simulation start year

wormsim-2 v2.58Ap3 (Feb 13, 2014)
* fixed bug that caused FOI to become slightly negative resulting in dt<0
wormsim-2 v2.58Ap2 (Feb 13, 2014)
* fixed bug that caused the outputfile of the last succesful run to be replicated while averaging
* also fixed issue with the extent of outputfiles that occurred when run numbers do not start at 0
 
wormsim-2 v2.58Ap1 (September 25, 2013)
* fixed bug in OCP standardized output
wormsim-2 v2.58A (March 20, 2013)
* the detailed output of individual runs (*X.nnn and *Y.nnn files in the zip) are now 
  plain tab delimited text files
wormsim-2 v2.58 (Jan 7, 2012)
* added a new section to the inputfile to allow defining age classes for survey output 
  different from those used to specify the standard population
  see rbr75-exp677c13.xml and rbr75-exp677c14.xml and of course the XML schema wormsim.xsd
wormsim-2 v2.57 (Jan 5, 2012)
* modified implementation of ivermectin treatment effect to be compliant with Onchosim
  an ivermectin treatment can never lead to a recovery of a worm sooner than 
  the recovery from a previous treatment (this could happen due to heterogeneity in treatment effect and
  small interval between ivermectin treatments)
* corrected an error in the averaging procedure that caused error in zipping and deleting 
  output of individual runs when a range of runs did not start with 0

wormsim-2 v2.56 (Jan 4, 2012)
* corrected an error in the sequence of events triggered by the monthly event
  until now, L1uptake was based on mf load of the previous month
  in Onchosim, as now in Wormsim, the order is as follows:
  1. reproduction (i.e. insemination of female worms)
  2. mf production update
  3. calculcate FOI from L1uptake (or use clamped FOI during warmup period)
  4. distribute new worms

wormsim-2 v2.55 (Jan 3, 2012)
* corrected an error in the implementation of the delay of the monthly event
* inputfile rbr75-exp677c6.xml has the correct delays:
  reaper   		-4
  newborns 		-3   
  survey  		-2
  ivermectine 	-1
  monthly event +1
  
wormsim-2 v2.54 (Jan 2, 2012)
* included prepatent worms (both M and F) in ivermectin treatment ; this
  will cause F worms to have a lower mf production when becoming patent and inseminated 
  the first time


wormsim-2 v2.53 (Jan 2, 2012)
* modified defaults for optional delays; omitting the delays mentioned below will result in the default values specified below.

* modified default for optional delay attribute to survey start 		(default = -5 hours)
see:	<surveillance nr.skin-snips="2">
            <start year="2000" delay="-5"/>
            <stop year="2020"/>
            <interval years="5"/>
        </surveillance>

* modified default for optional delay attribute to treatment rounds		(default = -4 hours)
see:	<mass.treatment>
              <treatment.rounds>
                     <treatment.round year="2000" month="2" coverage="0.6" delay="-4"/>
                     <treatment.round year="2001" month="2" coverage="0.6" delay="-4"/>
                     <treatment.round year="2002" month="2" coverage="0.6" delay="-4"/>

* modified default for optional delay attribute to fertility table 		(default = -3 hours)
see:	<fertility.table delay="-3">

* modified default for optional delay attribute to the reaper   		(default = -2 hours)
see: 	<the.reaper max.population.size="440" reap="0.1" delay="-2"/>

* added optional monthly.event.delay attribute to worm					(default = -1 hour)
  this affects the monthly worm distribution
see		<worm mf-lifespan="9" monthly.event.delay="-1">

The allowed range for these attributes is +/- 12 (hours)

wormsim-2 v2.52 (Nov  30, 2011)
* included the Onchosim erroneous calculation Cw' = Cw + fc (instead of - as specified in the manual Cw' = Cw/(1-fc)) in the -o option
* added optional delay attribute to survey start 	(default = +0 hour)
* added optional delay attribute to the reaper   	(default = +1 hour)
* added optional delay attribute to fertility table (default = +2 hours)
* added optional delay attribute to treatment rounds(default = +3 hours)
  the allowed range for these attributes is +/- 12 (hours)
* allowed monthnr = 0 which is also the default for surveys ; yearnr=2000 and monthnr=0 is the same as yearnr=1999 monthnr=12


wormsim-2 v2.51 (Nov  9, 2011)
* added command-line option (-o) to reproduce Onchosim errors in births and exposure of newborns:
  with the -o option, newborns will be generated at the end of each year and added to the population in the past year (after the yearly survey)
  
wormsim-2 v2.50 (Oct 12, 2011)
* corrected error in getProduction() for Onchosim. The error was that recentlyInseminated() was NOT checked. 


wormsim-2 v0.01 (May 3, 2011)
* created a common code base for onchosim and schistosim
* checked events package: current version of event package will be common base
* see diff-oncho-schisto.txt file in package directory


Wormsim v0.96
1. Cosmetic change in Host.java: added method getSexRatio().
2. Modified FemaleWorm.recentlyInseminated() which did not produce the same result when 
   handling ReproductionEvent and MfProductionUpdateEvent. This may explain observed differences
   between Onchosim-97 and Wormsim-0.94 reported by Luc Coffeng.  

Wormsim v0.95
1. De random number generator wordt nu ook gebruikt voor poisson en neg binomiale verdelingen. 
   Dat betekent dat een run met dezelfde seed en inputfile altijd hetzelfde resultaat oplevert.
2. De malabsorptie factor is toegevoegd voor ivermectine behandelingen (random, niet consistent).
3. De leeftijdsafhankelijke mf productie moet nu in hetzelfde format als bij Onchosim worden opgegeven 
  (ipv de leeftijd vd worm moet nu het aantal jaar sinds patent worden gekoppeld aan een mf productie factor)
4. Een simulatierun duurt nu 4 sec ipv 20 sec (bij een maximale populatiegrootte van 440 op een enkele jaren oude laptop). 
 
